# Supplementary material for: Altered Functional Response to Risky Choice in HIV Infection
Source: PLoS One. 2014 Oct 27;9(10):e111583. doi: 10.1371/journal.pone.0111583 (PMC4210250; doi:10.1371/journal.pone.0111583)
Supplement: Table S1 — Regions showing differences between differential brain responses to risky versus safe choices and neuropsychiatric measures. (XLSX) [file pone.0111583.s001.xlsx]

## Sheet: voxelwise.regression.publicatio
Table S1. Regions showing differences between differential brain responses to risky versus safe choices and neuropsychiatric measures.
Structure	Hemisphere	Volume	Volume	Center of Mass
		(# voxels)	(μL)	X	Y	Z
Term: Nadir CD4 Polarity: Negative
Thalamus	R	9676	261252	-5.8	33.3	8.3
Inferior Parietal Lobule	L	787	21249	41	41.5	49.1
Insula	L	410	11070	43.9	-7.8	-2.8
Lentiform Nucleus	R	143	3861	-21.9	-9.9	11.4
Superior Frontal Gyrus	L	97	2619	25.8	-15.2	56
Precentral Gyrus	R	87	2349	-28.6	30.1	67.1
Caudate	R	63	1701	-20.5	16.8	22.2
Term: Kalichman Sexual Compulsivity Scale Polarity: Negative
Precuneus	L	1087	29349	1.4	66.3	24.4
Medial Frontal Gyrus	R	551	14877	-10.4	-59.3	7.5
Cingulate Gyrus	R	350	9450	-2.6	-10.2	35.8
Parahippocampal Gyrus	L	185	4995	28.1	48.1	-6.7
Anterior Cingulate Gyrus	R	152	4104	-4.7	-43.5	3.1
Insula	R	103	2781	-29.9	12.9	17.1
Inferior Frontal Gyrus	R	101	2727	-39.9	-22.1	-3.6
Middle Frontla Gyrus	L	90	2430	39.9	-41	-1.2
Term: Kalichman Non-Sexual Sensation Seeking Polarity: Negative
Pyramis	R	76	2052	-21	71.2	-36.3
Center-of-mass coordinates, in radiological convention, are in the MNI152 standard space and structure labels are from the Talairach & Tournoux atlas. Term refers to the neuropsychiatric or illness severity measure explanatory variable in the regression model from which the clusters were derived. Polarity refers to the sign (positive or negative) of the regression coefficients from which the clus…
