# Supplementary material for: Altered Functional Response to Risky Choice in HIV Infection
Source: PLoS One. 2014 Oct 27;9(10):e111583. doi: 10.1371/journal.pone.0111583 (PMC4210250; doi:10.1371/journal.pone.0111583)
Supplement: Table S2 — Marginal and cell means from the ANOVA for the behavioral analysis. (XLSX) [file pone.0111583.s002.xlsx]

## Sheet: Sheet1
Tables of means
Grand mean
0.32716
	Risk
	Risky	Safe
Mean	0.1654	0.6508
Repetitions	148	74
	Punished
	Non-punished	Punished
Mean	0.33	0.3243
Repetitions	111	111
	Group
	HIV-	HIV+
Mean	0.333	0.3216
Repetitions	108	114
Risk:Punished Interaction
	Punished
Risk	Non-punished	Punished
Risky	0.2	0.13
Repetitions	74	74
Safe	0.59	0.71
Repetitions	37	37
Risk:Group Interaction
	Group
Risk	HIV-	HIV+
Risky	0.19	0.14
Repetitions	72	76
Safe	0.62	0.68
Repetitions	36	38
Punished:Group Interaction
	Group
Punished	HIV-	HIV+
Non-punished	0.33	0.33
Repetitions	54	57
Punished	0.33	0.32
Repetitions	54	57
Risk:Punished:Group Interaction
Group=HIV-
	Punished
Risk	Non-punished	Punished
Risky	0.22	0.16
Repetitions	36	36
Safe	0.56	0.68
Repetitions	18	18
Group=HIV+
	Punished
Risk	Non-punished	Punished
Risky	0.18	0.11
Repetitions	38	38
Safe	0.62	0.73
Repetitions	19	19
